# Supplementary material for: Machine learning inference of continuous single-cell state transitions during myoblast differentiation and fusion
Source: Mol Syst Biol. 2024 Jan 18;20(3):217–41. doi: 10.1038/s44320-024-00010-3 (PMC10912675; doi:10.1038/s44320-024-00010-3)
Supplement: Supplementary file 3 — Movie EV2 [file 44320_2024_10_MOESM3_ESM.zip]

Archive with 2 entries (2 files):
- Movie EV2.avi
- Movie EV2.txt
