# Supplementary material for: Machine learning inference of continuous single-cell state transitions during myoblast differentiation and fusion
Source: Mol Syst Biol. 2024 Jan 18;20(3):217–41. doi: 10.1038/s44320-024-00010-3 (PMC10912675; doi:10.1038/s44320-024-00010-3)
Supplement: Supplementary file 3 — Movie EV2 [file 44320_2024_10_MOESM3_ESM.zip › Movie EV2.txt]

Movie EV2: A video of representative single cell trajectories fusing into a single myofiber

Cells were tracked and manually edited using Mastodon FIJI plugin (mastodon: Mastodon – a large-scale tracking and track-editing framework for large, multi-view images, n.d.).
