# Supplementary material for: Machine learning inference of continuous single-cell state transitions during myoblast differentiation and fusion
Source: Mol Syst Biol. 2024 Jan 18;20(3):217–41. doi: 10.1038/s44320-024-00010-3 (PMC10912675; doi:10.1038/s44320-024-00010-3)
Supplement: Supplementary file 4 — Movie EV3 [file 44320_2024_10_MOESM4_ESM.zip › Movie EV3.txt]

Movie EV3: Proliferating (p38i) versus Differentiating without fusion (ERKi-p38i) myoblasts

Actin and nuclear reporters (LifeAct-GFP/ nTnG+/+ ) lineage traced primary myoblasts showing proliferating myoblasts (p38i-treated myoblasts; left) and differentiating myoblasts without fusion (ERKi-p38i-treated myoblasts; right). Time lapse images were acquired using a 10× objective with a 5 minute interval between frames. Imaging started 1 hour and 30 minute after treatment. (Time scale: hh:mm). Scale bar 100 µm. Linear adjustments to brightness and contrast were made using ImageJ.
